# Supplementary material for: Environmental Barriers and Functional Outcomes in Patients with Schizophrenia in Taiwan: The Capacity-Performance Discrepancy
Source: Int J Environ Res Public Health. 2021 Dec 28;19(1):315. doi: 10.3390/ijerph19010315 (PMC8751039; doi:10.3390/ijerph19010315)
Supplement: Supplementary file 1 [file ijerph-19-00315-s001.zip]

Archive with 1 entries (1 files):
- ijerph-1489233-supplementary.pdf
